# Supplementary material for: Interplay of the Genetic Variants and Allele Specific Methylation in the Context of a Single Human Genome Study
Source: Int J Mol Sci. 2025 Oct 2;26(19):9641. doi: 10.3390/ijms26199641 (PMC12525282; doi:10.3390/ijms26199641)
Supplement: Supplementary file 1 [file ijms-26-09641-s001.zip]

Archive with 1 entries (1 files):
- ijms-3835370-supplementary.pdf
